# Supplementary material for: Microrobotic copper-rich electrochemical interfacing for targeted cancer theranostics in the gut
Source: Sci Adv. 2026 Mar 13;12(11):eaeb5934. doi: 10.1126/sciadv.aeb5934 (PMC12985744; doi:10.1126/sciadv.aeb5934)
Supplement: Supplementary file 2 — Movies S1 to S6 [file sciadv.aeb5934_movies_s1_to_s6.zip]

Archive with 6 entries (6 files):
- aeb5934_movie_s1.mp4
- aeb5934_movie_s2.mp4
- aeb5934_movie_s3.mp4
- aeb5934_movie_s4.mp4
- aeb5934_movie_s5.mp4
- aeb5934_movie_s6.mp4
